# Supplementary material for: CD169+ Macrophages in Primary Breast Tumors Associate with Tertiary Lymphoid Structures, Tregs and a Worse Prognosis for Patients with Advanced Breast Cancer
Source: Cancers (Basel). 2023 Feb 16;15(4):1262. doi: 10.3390/cancers15041262 (PMC9954705; doi:10.3390/cancers15041262)
Supplement: Supplementary file 1 [file cancers-15-01262-s001.zip]

Archive with 1 entries (1 files):
- cancers-2208184-supplementary.pdf
